# Supplementary material for: The economic burden of Chagas disease: A systematic review
Source: PLoS Negl Trop Dis. 2023 Nov 22;17(11):e0011757. doi: 10.1371/journal.pntd.0011757 (PMC10699619; doi:10.1371/journal.pntd.0011757)
Supplement: S3 Table — (XLSM) [file pntd.0011757.s003.xlsm]

## Sheet: information
var_name	Study identification	Answer	Observation
id	#ID
authors	Authors
year_puplication	Year of publication
year_submission	Year of submission
	Study design characteristics
country	Country/region
year_study	Study Year(s)
type_study	Type of study
type_evaluation_1	Type of economic evaluation 1
type_evaluation_2	Type of economic evaluation 2
type_evaluation_3	Type of economic evaluation 3
target_population_1	Target population 1
target_population_2	Target population 2
target_population_3	Target population 3
control_group	Presence of a control group (patients not affected by Chagas disease)
perspective	Study perspective
model	Estimation of resources and costs
estimation_costs_direct_h	Direct cost estimation method (household)		(open answer)
estimation_costs_indirect_h	Indirect cost estimation method (household)
currency	Currency ($) (e.g. euro, dollar, real)
currency_year	Currency (year)
year_conversion	Currency conversion year
exchange	Exchange rate
discount_rate	Discount rate
funding_1	Funding source 1
funding_2	Funding source 2
funding_3	Funding source 3
funding_4	Funding source 4
funding_5	Funding source 5
detailed_costs	Article with detailed costs

## Sheet: non-monetary
	Non-monetary components	ID	Answer	Metric	Periodicity	Disease Stage / Form	Observation
absenteeism_numeric_1	Absenteeism/ Loss of productivity 1
absenteeism_numeric_2	Absenteeism/ Loss of productivity 2
absenteeism_numeric_3	Absenteeism/ Loss of productivity 3
presenteeism_numeric_1	Presenteeism 1
presenteeism_numeric_2	Presenteeism 2
presenteeism_numeric_3	Presenteeism 3
mortality_numeric_1	Mortality 1
mortality_numeric_2	Mortality 2
mortality_numeric_3	Mortality 3
burden_economic_1	Economic Burden 1
burden_economic_2	Economic Burden 2
burden_economic_3	Economic Burden 3
burden_epidemiological_1	Epidemiological Burden 1
burden_epidemiological_2	Epidemiological Burden 2
burden_epidemiological_3	Epidemiological Burden 3

## Sheet: components
ID	Value	Metric	Periodicity	Unit of measurement	Payer	Data (source of costs)	Cost component	Disease phase	Form of the disease (only chronic)	Gravity	Level of care	Population/ Age group	Other

## Sheet: answer information
Type of study	Type of economic evaluation	Target population	Presence of a control group	Study perspective	Estimation of resources and costs	Indirect cost estimation method	Article with detailed costs
Cost of illness	Cost-effectiveness	General population	Yes	Providers (only)	Model-based	Human capital	Yes
Economic evaluation	Cost-utility	Elderly	No	Household (only)	Non-Model-based	Other	No
Epidemiological study	Cost-benefit	Mothers		Institution (only)	Not specified	Not specified
Other	Cost-minimization	Newborns/children		Both (Providers and Household)
	Other	Other		Societal (direct and indirect costs)
		Not specified		Other

## Sheet: answer non-monetary
Metric Time lost	Metric Economic burden	Metric Epidemiological burden	Periodicity	Disease phase / form
Days	% GDP	DALY	Annual	Acute
Years	% Household	QALY	Lifetime	Indeterminate
N	% Health expenditure	Other	Other	Cardiac/Cardiopathy
Other	Other		Not specified	Cardiomyopathy
Not specified	Not specified			Heart failure
				Digestive
				Megacolon
				Megaesophagus
				Mixed (digestive/cardiac)
				Not specified

## Sheet: answer components
Metric	Periodicity	Unit of measurement	Payer	Data (source of costs)	Cost component	Disease phase	Form of the disease (only chronic)	Gravity	Level of care	Population/Age group
Max	Annual	Per unity	Families/Out-of-pocket	Administrative records of payments	Adverse events	Acute	Indeterminate	Mild	Ambulatory/Outpatient care	General population
Min	Lifetime	Per patient	Healthcare system (general)	Estimated by the authors	Ambulatory/Outpatient care	Chronic	Cardiac/Cardiopathy	Moderate	Hospitalization	Elderly
Mean	Per period	Per episode	Healthcare system (private)	Experts	Amiodarone	Not specified	Cardiomyopathy	Severe	Palliative care	Mothers
Median	Daily	Total	Healthcare system (public)	Household survey	Anal manometry		Heart failure	Very severe	Basic level of care	Baby/Newborns
Total	Monthy	Other	Institution	Market price	Benznidazole/Rochagan (Etiological treatment)		Digestive	Not specified	Intermediate level of care	Children
Other	Other	Not specified	Private health insurance	Medical records	Cardiac ultrasonography		Megacolon		Higher level of care	Hospital patients
Not specified	Not specified		Other	Official data	Chest X-ray		Megaesophagus		Not specified	Not specified
			Not specified	Patient interviews	Colon resection		Mixed (Digestive/Cardiac)
				Other articles	Colostomy		Not specified
				Other surveys	Consultation (Cardiologist)		Not aplicable
				Other	Consultation (Gastroenterologist)
				Not specified	Consultation (General practioner)
					Consultation (Home visits)
					Consultation (Specialist - other)
					Consultation (Specialist - not specified)
					Consultation (Other)
					Consultation (Not specified)
					Defibrillator
					Diagnosis
					Digoxina
					Drugs/Medicines (Not specified)
					ECG + STRESS TEST
					Echocardiogram/Cardiac ultrasonography
					Electrophysiological study
					Eletrocardiogram (ECG)
					Emergency
					Enalapril
					Endoscopic sphincterotomy
					Enema opaco/Barium enema
					Ergometric Test
					Esophageal manometry
					Esophageal relaxants
					Esophagogram
					Exams (Total)
					Exams (Total Image)
					Exams (Total Laboratorial tests)
					Exams (Total Not specified)
					Food
					Fundoplication
					Furosemida
					Holter
					Hospitalization (Bed)
					Hospitalization (ICU)
					Hospitalization (Total)
					Hospitalization (Not specified)
					Intestinal transit
					Laxatives
					Lodging
					Material/Inputs
					Indirect costs (Mortality $)
					MRI
					Nifurtimox (Etiological treatment)
					Indirect costs (Caregiver absenteeism)
					Indirect costs (Caregiver presenteeism)
					Indirect costs (Medical care)
					Indirect costs (Patient absenteeism)
					Indirect costs (Patient presenteeism)
					Indirect costs (Traveling)
					Other Indirect costs
					Other Medical direct cost
					Other Non-medical direct cost
					Pacemaker (Implantation/Surgery)
					Pacemaker (Prosthesis)
					Pacemaker (Prosthesis + Implantation/Surgery)
					Pacemaker (Not specified)
					Preventive care
					Screening
					Serological test
					Stroke
					Surgery (Achalasia)
					Surgery (Cardiac)
					Surgery (Megaconlon)
					Surgery (Megaviscera)
					Surgery (Not specified)
					Transplant
					Traveling costs (Bus fare)
					Total (Indirect cost)
					Total (Medical direct cost)
					Total (Non-medical direct cost)
					Total cost (Direct and indirect)
					Other
